# Supplementary material for: Bacterial Wilt in China: History, Current Status, and Future Perspectives
Source: Front Plant Sci. 2017 Sep 11;8:1549. doi: 10.3389/fpls.2017.01549 (PMC5601990; doi:10.3389/fpls.2017.01549)
Supplement: Supplementary file 1 [file Table_1.xlsx]

## Sheet: Supp1
Supplementary 1: Host plants of the pathogenic Ralstonia spp. in China
	Chinese	English	Family	Species	Year	Origin	Reference
1	花生	Peanut	Legume	Arachis hypogaea	1930	Unkown	(Meng, 1964)
2	甘薯	Sweet potato	Dioscoreaceae	Dioscorea esculenta	1946	Guangdong / Guangxi	(Hwang et al., 1956)
3	香蕉	Banana	Musaceae	Musa nana Lour.	1949	Taiwan	(Wang, 1959)
4	生姜	Ginger	Zingiberaceae	Zingiber officinale	1950	Jiangsu	(Yu and Fang, 1956)
5	烟草	Tobacco	Solanaceae	Nicotiana tabacum	1950	Unkown	(Yu and Fang, 1956)
6	马铃薯	Potato	Solanaceae	Solanum tuberosum	1950	Unkonw	(Fang and Ren, 1981)
7	番茄	Tomato	Solanaceae	Solanum lycopersicum	1954	Jiangxi	(Ouyang, 1958)
8	芝麻	Sesame	Pedaliaceae	Sesamum indicum	1959	Hubei	(Yang and Kuang, 1959)
9	蓖麻	Castorbean	Euphorbiaceae	Ricinus communis	1960	Guangzhou	(Chen, 1966)
10	茄子	Eggplant	Solanaceae	Solanum melongena	1963	Unkown	(Chen and Fan, 1963)
11	苎麻	Ramie	Urticaceae	Boehmeria nivea	1963	Hunan	(Si and Jiang, 1984)
12	木麻黄	Beefwood	Casuarinaceae	Casuarina equisetifolia	1964	Guangdong	(Liang and Chen, 1982)
13	油橄榄	Olive	Oleaceae	Olea europaea	1964	Chongqing	(Sichuan Academy of Forestry, 1977)
14	桑树	Mulberry	Moraceae	Morus sp.	1968	Guangdong	(Lai et al., 1982)
15	鹤望兰	Strelitzia	Strelitziaceae	Strelitzia reginae	1977	Taiwan	(Yang et al., 1980)
16	聚合草	Comfrey	Boraginaceae	Symphytum officinale	1978	Zhejiang	(Liao et al., 1982)
17	观光木	Tsoongiodendron	Magnoliaceae	Tsoongiodendron odorum	1980	Guangxi	(Xie et al., 1985)
18	蝴蝶果	Cleidiocarpon	Euphorbiaceae	Cleidiocarpon cavaleriei	1980	Guangxi	(Cao et al., 1980)
19	火力楠	Michelia	Magnoliaceae	Michelia macclurei	1980	Unkown	(Cao et al., 1980)
20	洋桔梗	Lisianthus flowers	Gentianaceae	Eustoma grandiflorum	1980	Taiwan	(Yang et al., 1980)
21	油茶	Tea oil camellia	Theaceae	Camellia oleifera	1981	Guangxi	(Wen and Shi, 1988)
22	桉树	Eucalyptus	Myrtaceae	Eucalyptus saligna	1982	Guangxi	(Cao, 1982)
23	巨桉	Eucalyptus	Myrtaceae	Eucalyptus grandis	1982	Guangxi	(Cao, 1982)
24	沙姜	Kencur	Zingiberaceae	Kaempferia galanga	1982	Hainan	(Wen and Zheng, 1984)
25	广藿香	Patchouli	Lamiaceae	Pogostemon cablin	1982	Hainan	(Wen and Zheng, 1984)
26	草莓	Strawberry	Rosaceae	Fragaria × ananassa	1984	Taiwan	(Peng and Leu, 2000)
27	腰果	Cashew tree	Anacardiaceae	Anacardium occidentale	1985	Unkown	(Xie et al., 1985)
28	木莲	Manglietia	Magnoliaceae	Manglietia fordiana	1985	Unkown	(Xie et al., 1985)
29	山桂花	Bennettiodendron	Salicaceae	Bennettiodendron leprosipes	1985	Unkown	(Xie et al., 1985)
30	红麻	Kenaf	Malvaceae	Hibiscus cannabinus	1985	Fujian	(Zhang and Zhang, 1992)
31	辣椒	Chili	Solanaceae	Capsicum annuum	1986	Xinjiang	(Fan, 1987)
32	尾叶桉	Eucalyptus	Myrtaceae	Eucalyptus urophylla	1986	Guangdong	(Mingqin et al., 1999)
33	黄瓜	Cucumber	Cucurbitaceae	Cucumis sativus	1986	Shanghai	(Huang, 1991)
34	柚木	Teak	Lamiaceae	Tectona grandis	1987	Jiangxi	(Zhao, 1987)
35	黑荆树	Black wattle	legume	Acacia mearnsii	1988	Guangxi	(Wu and Lin, 1988)
36	爪哇白豆蔻	Round cardamom	Magnoliaceae	Amomum compactum	1989	Hainan	(Liu and Liu, 1989)
37	紫苏	Perilla	Lamiaceae	Perilla frutescens	1990	Taiwan	(Hsu et al., 1993)
38	番荔枝	Sugar-apples	Annonaceae	Annona squamosa	1990	Taiwan	(Li and Huang, 1901)
39	萝卜	Radish	Brassicaceae	Raphanus raphanistrum	1993	Taiwan	(Lin et al., 1994)
40	银柳	Pussy willow	Salicaceae	Salix gracilistyla	1994	Taiwan	(Yang et al., 1980)
41	莲雾	Java apple	Myrtaceae	Syzygium samarangense	1995	Taiwan	(Zheng, 1995)
42	丝瓜	Loofah	Cucurbitaceae	Luffa cylindrica	1996	Taiwan	(Pan et al., 1996)
43	四季豆/菜豆	Kidney bean	Fabaceae	Phaseolus vulgaris	1997	Guangzhou	(Liu, Zeng, et al., 1997)
44	木棉	Cotton tree	Malvaceae	Bombax maliabaricum	1997	Guangdong	(Liu, Zeng, et al., 1997)
45	排草	Nephrolepis	Primulaceae	Lysimachia capillipes	1997	Guangdong	(Liu, Zeng, et al., 1997)
46	金光菊	Cutleaf	Asteraceae	Rudbeckia laciniata	1997	Guangdong	(Liu, Zeng, et al., 1997)
47	美人蕉	Indian shot	Cannaceae	Canna indica	1998	Guangdong	(Liu et al., 2009)
48	黄麻	Jute	Malvaceae	Corchorus capsularis	1998	Taiwan	(Huang et al., 2000)
49	空心菜	Water spinach	Convolvulaceae	Ipomoea aquatica	1999	Taiwan	(Huang et al., 2001)
50	紫花霍香薊	Goatweed	Asteraceae	Ageratum conyzoides	1999	Taiwan	(Lin et al., 1999)
51	白花霍香薊	Flossflower	Asteraceae	Ageratum houstonianum	1999	Taiwan	(Lin et al., 1999)
52	鬼針草	Spanish needles	Asteraceae	Bidens bipinnata	1999	Taiwan	(Lin et al., 1999)
53	野茼蒿	Fireweed	Asteraceae	Crassocephalum crepidioides	1999	Taiwan	(Lin et al., 1999)
54	香附子	Java grass	Cyperaceae	Cyperus rotundus	1999	Taiwan	(Lin et al., 1999)
55	菁芳草	Chickweed	Caryophyllaceae	Drymaria cordata	1999	Taiwan	(Lin et al., 1999)
56	飞扬草	Asthma-plant	Euphorbiaceae	Euphorbia hirta	1999	Taiwan	(Lin et al., 1999)
57	水蜈蚣	Green kyllinga	Cyperaceae	Kyllinga brevifolia	1999	Taiwan	(Lin et al., 1999)
58	水丁香	Mexican primrose-willow	Onagraceae	Ludwigia octovalvis	1999	Taiwan	(Lin et al., 1999)
59	昭和草	Tropical burnweed	Asteraceae	Erechtites valerianafolia	1999	Taiwan	(Lin et al., 1999)
60	万寿菊	Mexican marigold	Asteraceae	Tagetes erecta L	2001	Hainan	(Yi et al., 2001)
61	凤仙花	Garden balsam	Balsaminaceae	Impatiens balsamina	2001	Hainan	(Yi et al., 2001)
62	西瓜	Watermelon	Cucurbitaceae	Citrullus lanatus	2002	Shaanxi	(Zhang et al., 2003)
63	罗汉果	Monk fruit	Cucurbitaceae	Siraitia grosvenorii	2003	Guangxi	(Li et al., 2005)
64	一点红	Lilac tasselflower	Asteraceae	Emilia sonchifolia	2004	Guangxi	(Liao et al., 2008)
65	葫芦	Calabash	Cucurbitaceae	Lagenaria siceraria	2005	Xi'an	(Gao et al., 2007)
66	苦瓜	Bitter melon	Cucurbitaceae	Momordica charantia	2006	Guangxi	(Yuan et al., 2010)
67	红掌	Tailflower	Araceae	Anthurium andraeanum	2006	Hainan	(Tan et al., 2006)
68	冬瓜	Winter melon	Cucurbitaceae	benincasa hispida	2006	Hainan	(Tan et al., 2006)
69	土半夏	Typhonium	Araceae	Typhonium blumei	2006	Hainan	(Tan et al., 2006)
70	酸浆	Cape gooseberry	Solanaceae	Physalis peruviana	2006	Hainan	(Tan et al., 2006)
71	富贵菜	Gynura	Asteraceae	Gynura aurantiaca	2008	Guangxi	(Liang et al., 2008)
72	少花龙葵	Glossy nightshade	Solanaceae	Solanum photeinocarpum	2008	Guangxi	(Liang et al., 2008)
73	当归菜	Ashitaba	Apiaceae	Angelica keiskei	2008	Guangxi	(Liang et al., 2008)
74	珍珠菜	White mugwort	Asteraceae	Artemisia lactiflora	2008	Guangxi	(Liang et al., 2008)
75	紫背天葵	Okinawan spinach	Asteraceae	Gynura bicolor	2008	Guangxi	(Liang et al., 2008)
76	菊花脑	Indian chrysanthemum	Asteraceae	Chrysanthemum indicum	2008	Guangxi	(Liang et al., 2008)
77	杭白菊	Florist's daisy	Asteraceae	Dendranthema morifolium	2008	Guangdong	(She et al., 2009)
78	凉粉草	Chinese mesona	Lamiaceae	Mesona chinensis	2009	Guangdong	(Wu et al., 2013)
79	甜瓜	Muskmelon	Cucurbitaceae	Cucumis melo	2009	Gansu	(Zhao et al., 2009)
80	姜花	White ginger lily	Zingiberaceae	Hedychium coronarium	2009	Guangdong	(Liu et al., 2009)
81	黄穗	Canada goldenrod	Asteraceae	Canna generalis	2009	Guangdong	(Liu et al., 2009)
82	百日草	Common zinnia	Asteraceae	Zinnia elegans	2009	Guangdong	(Liu et al., 2009)
83	牛筋草	Goosegrass	Poaceae	Eleusine indica	2009	Taiwan	(Lin et al., 2009)
84	白蓼	Willow weed	Polygonaceae	Polygonum lapathifolium	2009	Taiwan	(Lin et al., 2009)
85	异花莎草	Variable flatsedge	Cyperaceae	Cyperus difformis	2009	Taiwan	(Lin et al., 2009)
86	菊薯	Yacón	Asteraceae	Smallanthus sonchifolius	2011	Yunnan	(Li et al., 2012)
87	玫瑰茄/洛神花	Roselle	Malvaceae	Hibiscus sabdariffa L	2012	Taiwan	(Wu et al., 2013)
88	莙荙菜	Chard	Amaranthaceae	Beta vulgaris	2013	Taiwan	(Lin et al., 2015a)
89	皱果苋	Slender amaranth	Amaranthaceae	Amaranthus viridis	2013	Taiwan	(Lin et al., 2015b)
90	马齿苋	Pigweed	Portulacaceae	Portulaca oleracea	2013	Taiwan	(Lin et al., 2015b
91	无花果	Fig	Moraceae	Ficus carica	2014	Fujian	(Jiang et al., 2016)
92	竹柳	Salix Zhuliu	Salicaceae	Salix Zhuliu	2014	Guangdong	Web
93	印度南瓜	Squash	Cucurbitaceae	Cucurbita maxima	2016	Guangdong	She et al unpublish
94	秋枫	Red cedar	Euphorbiaceae	Bischofia javanica	2017	Taiwan	(Tsai et al., 2017)
Reference
Cao, J. (1982). Investigation report of bacterial wilt in Eucalyptus Saligna and E. grandis. Guangxi For. Sci. 4, 30–31. (ch)
Cao, J., Shen, W., and Pan, Y. (1980). Preliminary studies on bacterial wilt of Cleidiocarpon cavaleriei. Guangxi For. Sci. 1, 12. (ch)
Chen, G., and Fan, H. (1963). A study of the suscept range of pseudomonas batatae cheng and faan. Acta Phytopathol. Sin., 3. (ch)
Chen, Q. (1966). Bacterial spot and leaf blight disease of castorbean. Plant Prot. 1, 24. (ch)
Fan, H. (1987). Adjusting farmland microclimate to control the bacterial wilt in pepper. Bimon. Xinjiang Meteorol., 23. (ch)
Fang, Z. D., and Ren, X. (1981). Addtional notes on list of bacterial plant pathogens in China. J. Nanjing Agric. Univ. 4, 29–32. (ch)
Gao, G., Jin, L. P., Xie, K. Y., Yan, G. Q., and Qu, D. Y. (2007). Bottle gourd: a new host of Ralstonia solanacearum in China. Australas. Plant Dis. Notes 2, 151–152. doi:10.1071/DN07059.
Hsu, S. T., Hong, W. F., Tzeng, K. C., and Chen, C. C. (1993). Bacterial wilt of perilla caused by Pseudomonas solanacearum and its transmission. Plant Dis. 7, 674–677.
Huang, J. C., Hseu, S. H., and Sen, B. K. (2000). Bacterial wilt of jute caused by Ralstonia solanacearum. Plant Pathol. Bull. 9, 35–38. (ch)
Huang, J. H., Hseu, S. H., and Lin, C. Y. (2001). The occurrence of bacterial wilt of water convolvulus caused by Ralstonia solanacearum. Plant Pathol. Bull. 10, 187–194. (ch)
Huang, Z. (1991). Discussion on the causes of cucumber bacterial wilt in suburbs of Shanghai. Shanghai Veg., 25. (ch)
Hwang, L., Chen, Y., and Hwang, H. (1956). A preliminary study of sweet potato wilt and its control. Acta Phytopathol. Sin. 2, 97–111. (ch)
Jiang, Y., Li, B., Liu, P., Liao, F., Weng, Q., and Chen, Q. (2016). First report of bacterial wilt caused by Ralstonia solanacearum on fig trees in China. For. Pathol. 46, 256–258. doi:10.1111/efp.12267.
Lai, W., Jiang, Z., Tan, B., Wu, G., Chen, J., Guan, W., et al. (1982). Identification of mulberry bacterial wilt pathogens. J. South China Agric. Univ. 3, 66–73. (ch)
Li, H. L., and Huang, J. C. (1901). The studying of wilting disease on sugar-apple. Plant Prot. Bull. 33, 433. (ch)
Li, P., Wu, X. X., Wang, Z. Y., Ho, H. H., Wu, Y. X., Mao, Z. C., et al. (2012). First report of Ralstonia solanacearum causing bacterial wilt of yacon in China. Plant Dis. 96, 904–904. doi:10.1094/PDIS-11-11-0940-PDN.
Li, Q. Q., Feng, J. X., Tang, J. L., Lin, W., Duan, C. J., Ye, Y. F., et al. (2005). Siraita grosvenorii (Luo Han Guo; Cucurbitaceae) is a new host of Ralstonia solanacearum in China. Plant Pathol. 54, 811–811. doi:10.1111/j.1365-3059.2005.01227.x.
Liang, P., Zhou, X., Huang, Y., Chen, D., and Qin, L. (2008). The preliminary diagnosis of bacterial wilt of Gynura divaricata. J. Henan Agric. Sci. 37, 87–90. (ch)
Liang, Z., and Chen, X. (1982). Strains of Pseudomonas solanacearum from beef wood in South China. J. South China Agric. Univ. 3, 57–63. (ch)
Liao, J., Wu, T., Sun, L., He, J., and Luo, D. (1982). On the development, epiphytotics and identification of the causal organism of the bacterial wilt of Symphytum sp. Acta Phytopathol. Sin. 12, 43–48. (ch)
Liao, Y., Nong, Y., and Zhou, Z. (2008). First report Emilia sonchifolia wilt caused by Ralstonia solanacearum. Guihaia 28, 531–533. (ch)
Lin, C. H., Chuang, M. H., and Wang, J. F. (2015a). First report of bacterial wilt caused by Ralstonia solanacearum on chard in Taiwan. Plant Dis. 99, 282–282. doi:10.1094/PDIS-07-14-0715-PDN.
Lin, C. H., Hsu, S. T., Tzeng, K. C., and Wang, J. F. (2009). Detection of race 1 strains of Ralstonia solanacearum in field samples in Taiwan using a BIO-PCR method. Eur. J. Plant Pathol. 124, 75–85. doi:10.1007/s10658-008-9394-y.
Lin, C. H., Wang, J. F., Wu, Y. F., and Cheng, A. H. (2015b). Phylotype II race 3 biovar 2 strain of Ralstonia solanacearum in Taiwan: survival potential and virulence on tomato, eggplant, and pepper. Acta Hortic., 293–300. doi:10.17660/ActaHortic.2015.1069.42.
Lin, J. C., Hsu, S. T., and Tzeng, K. C. (1999). Weed hosts of Ralstonia solanacearum in Taiwan. Plant Prot. Bull. 41, 277–292. (ch)
Lin, Z. H., Hsu, S. T., and Tzeng, K. C. (1994). Radish (Raphanus sativus L.), a new host of Pseudomonas solanacearum in Taiwan. Plant Pathol. Bull. 3, 147–155. (ch)
Liu, Q., Zeng, W., and Zheng, X. (2009). Identification of pathogenic bacteria from four species of flowering plants. J. Huazhong Agric. Univ., 277–280. (ch)
Liu, Q., Zeng, X., and Dong, C. (1997). The serotypes of bacterial wilt pathogen (Pseudomonas solanacearum) in plants. J. South China Agric. Univ. 18, 33–37. (ch)
Liu, Y., and Liu, Z. (1989). A further identification of bacterial wilt disease of Amomum campactum in Hainan island. Chin. J. Trop. Crops 2, 10. (ch)
Meng, X. (1964). A survey of peanut bacterial wilt. Hubei Agric. Sci. 3, 9. (ch)
Mingqin, G., Yu, C., Fengzhen, W., and Yinglong, C. (1999). Inhibitory effect of ectomycorrhizal fungi on bacteria wilt of Eucalyptus. For. Res. 12, 339–345. (ch)
Ouyang, Y. (1958). Identification of tomato bacterial wilt pathogen in Liangtang of Jiangxi province. Hubei Agric. Sci., 14. (ch)
Pan, C. M., Lin, Y. S., and Hsu, S. T. (1996). Bacterial wilt, a new disease of loofah caused by Pseudomonas solanacearum. Plant Prot. Bull. 38, 295–312. (ch)
Peng, S. C., and Leu, L. S. (2000). Finding latent infection of Ralstonia solanacearum by runner of strawberry. Plant Prot. Bull. 42, 255. (ch)
She, X., He, Z., Yu, H., and Li, H. (2009). The sequence analysis of 16S rDNA of Ralstonia solanacearum from Guangdong. J. South China Agric. Univ. 30, 24–28. (ch)
Si, Q., and Jiang, J. (1984). Investigation on the bacterial wilt of Ramie. Chinas Fiber Crops, 37–41. (ch)
Sichuan Academy of Forestry (1977). Prevention experiments of bacterial wilt on Olive. Sci. Silvae Sin. 13, 61–66. (ch)
Tan, Z., Zhang, R., Li, G., Wang, Q., Lin, Y., and Wen, Y. (2006). Symptoms of bacterial wilt and identification of the causal organism on Anthurium andraeanum. Acta Phytopathol. Sin. 36, 392–396. (ch)
Tsai, C. H., Ann, P. J., Hwang, S. L., Lu, Y. S., Li, J. R., and Hong, Z. (2017). Occurrence of bacterial wilt on autumn maple tree. J. Taiwan Agric. Res. 66, 44–52. doi:10.6156/JTAR/2017.06601.06. (ch)
Wang, H. C. (1959). Banana disease found in Taiwan. J. Agric. For. 8, 117–166. (ch)
Wen, F., and Shi, S. (1988). Preliminary study of the bacterial wilt of tea-oil trees. Econ. For. Res. 6, 42–47. (ch)
Wen, Y., and Zheng, X. (1984). Identification of pathogens of bacterial wilt on Pogostemon cablin and Kaempferia galanga in Hainan island. Chin. J. Trop. Crops 5, 113–119. (ch)
Wu, G., and Lin, Z. (1988). Pathogen identification of Pseudomonas solanacearum in Acacia mearnsii. For. Sci. Technol., 12–14. (ch)
Wu, Y. F., Cheng, A. S., Lin, C. H., and Chen, C. Y. (2013). First report of bacterial wilt caused by Ralstonia solanacearum on Roselle in Taiwan. Plant Dis. 97, 1375–1375. doi:10.1094/PDIS-02-13-0186-PDN.
Xie, D., Cao, Y., Tang, M., Liu, Y., Nie, X., Mei, W., et al. (1985). Study on the bacterial wilt of Tsoongiodendron odorum. 5, 42–50. (ch)
Yang, T. H., Hsu, S. T., and Tzeng, K. C. (1980) Studies on bird-of-paradise strains of Pseudomonas solanacearum-physiological characteristics, pathogenicity and lectin induction. J. Agric. For. 29, 119–133. (ch)
Yang, X., and Kuang, W. (1959). Investigation report on sesame disease in Hubei Province. J. Huazhong Agric. Univ. 3, 9. (ch)
Yi, X., Mao, B., Wu, J., and Liu, H. (2001). Investigation on flower diseases and preliminary identification of pathogens in Hainan Province. Chin. J. Trop. Agric., 1–4. (ch)
Yu, D. F., and Fang, Z. D. (1956). Preliminary list of bacterial plant pathogens in China. Acta Agron. Sin. 7, 359–364. (ch)
Yuan, G., Xiong, Y., Ye, Y., Li, Q., and Lin, W. (2010). Identification of pathogen causing balsam pear bacterial wilt. Acta Phytopathol. Sin. 40, 315–316. (ch)
Zhang, C., Yuan, H., and He, Z. (2003). Causes and control of watermelon bacterial wilt. Northwest Hortic., 43–43. (ch)
Zhang, T., and Zhang, C. (1992). Study on kenaf hemp bacterial wilt disease. J. Plant Prot. 19, 123–126. (ch)
Zhao, C. L. (1987). A simple way to identify bacterial wilt. South China For. Sci. 1, 19. (ch)
Zhao, S., Zhu, T., and Xiao, Z. Integrated management of muskmelon bacterial wilt. Northwest Hortic., 41. (ch)
Zheng, D. Z. (1995). Studies on bacterial wilt of wax apple caused by Pseudomonas solanacearum. [master’s thesis]. [Taiwan]: National Chung Hsing University. (ch)
Zheng, D. Z. (1995). Studies on bacterial wilt of wax apple caused by Pseudomonas solanacearum. [master’s thesis]. [Taiwan]: National Chung Hsing University
